# Supplementary material for: Microstructure and Microorganisms Alternation of Paddy Soil: Interplay of Biochar and Water-Saving Irrigation
Source: Plants (Basel). 2025 May 16;14(10):1498. doi: 10.3390/plants14101498 (PMC12114665; doi:10.3390/plants14101498)
Supplement: Supplementary file 1 [file plants-14-01498-s001.zip]

Archive with 1 entries (1 files):
- plants-3550735-supplementary.pdf
